# Supplementary material for: The Synergistic Reduction of the Contact Time in the Droplet Impact on a Moving Ridge Surface
Source: Research (Wash D C). 2024 Dec 9;7:0543. doi: 10.34133/research.0543 (PMC12327433; doi:10.34133/research.0543)
Supplement: Supplementary 1 — Figs. S1 and S5 Movies S1 to S3 [file research.0543.f1.zip]

Archive with 4 entries (4 files):
- Movie S1.mp4
- Movie S2.mp4
- Movie S3.mp4
- Supplementary Materials.docx
